# Supplementary material for: Dichotomius (Luederwaldtinia) schiffleri (Coleoptera: Scarabaeidae) mitochondrial genome and phylogenetic relationships within the superfamily Scarabaeoidea
Source: Mitochondrial DNA B Resour. 2017 Nov 27;2(2):887–8. doi: 10.1080/23802359.2017.1407695 (PMC7800706; doi:10.1080/23802359.2017.1407695)
Supplement: Rita_C_ssia_Moura_et_al_supplemental_content.zip [file TMDN_A_1407695_SM3523.zip]

Archive with 1 entries (1 files):
- Rita Cássia Moura et al supplemental content.pdf
